# Supplementary material for: Lunaemycins, New Cyclic Hexapeptide Antibiotics from the Cave Moonmilk-Dweller Streptomyces lunaelactis MM109T
Source: Int J Mol Sci. 2023 Jan 6;24(2):1114. doi: 10.3390/ijms24021114 (PMC9866976; doi:10.3390/ijms24021114)
Supplement: Supplementary file 1 [file ijms-24-01114-s001.zip]

Archive with 1 entries (1 files):
- ijms-2097587-supplementary.pdf
